# Supplementary material for: 2-[4-(4,5-Dihydro-1H-pyrrol-2-yl)phen­yl]-4,5-dihydro-1H-imidazole
Source: Acta Crystallogr Sect E Struct Rep Online. 2008 Nov 22;64(Pt 12):o2406. doi: 10.1107/S160053680803818X (PMC2960053; doi:10.1107/S160053680803818X)
Supplement: Supplementary file 2 [file e-64-o2406-Isup2.hkl]

# 
# h,k,l, Fc-squared, Fo-squared, sigma(Fo-squared) and status flag 
# 
data_I
_shelx_title ' bpima_0m in P-1 (100K)' 
_shelx_refln_list_code          4 
_shelx_F_calc_maximum       63.68 
_exptl_crystal_F_000       114.00 
_reflns_d_resolution_high  0.7332 
 
loop_ 
 _symmetry_equiv_pos_as_xyz 
 'x, y, z' 
 '-x, -y, -z' 
 
_cell_length_a     4.8863 
_cell_length_b     5.1472 
_cell_length_c    10.2295 
_cell_angle_alpha 104.414 
_cell_angle_beta   93.885 
_cell_angle_gamma  94.207 
 
_shelx_F_squared_multiplier     1.000 
 
loop_ 
 _refln_index_h 
 _refln_index_k 
 _refln_index_l 
 _refln_F_squared_calc 
 _refln_F_squared_meas 
 _refln_F_squared_sigma 
 _refln_observed_status 
   1   0   0      216.18      232.52      8.08 o 
   2   0   0        8.32        9.52      0.21 o 
   3   0   0      135.62      150.37      2.32 o 
   4   0   0      203.08      216.33      4.24 o 
   5   0   0       18.27       17.79      0.65 o 
   6   0   0        1.65        2.06      0.24 o 
  -6   1   0       27.95       28.91      0.64 o 
  -5   1   0       18.91       19.87      0.42 o 
  -4   1   0       21.51       26.23      0.63 o 
  -3   1   0        2.80        2.92      0.08 o 
  -2   1   0       60.73       61.11      0.79 o 
  -1   1   0       26.58       34.51      0.95 o 
   0   1   0      276.98      264.18      4.86 o 
   1   1   0        0.06        0.07      0.04 o 
   2   1   0       10.84        9.08      0.19 o 
   3   1   0       33.28       39.58      0.56 o 
   4   1   0      138.00      142.09      2.03 o 
   5   1   0       31.16       33.11      0.67 o 
   6   1   0        5.02        5.54      0.25 o 
  -6   2   0        0.01        0.16      0.11 o 
  -5   2   0        9.75        9.86      0.23 o 
  -4   2   0       27.82       32.20      0.95 o 
  -3   2   0        4.52        5.01      0.14 o 
  -2   2   0        8.60        8.62      0.31 o 
  -1   2   0       22.67       21.41      0.36 o 
   0   2   0       48.74       54.94      1.05 o 
   1   2   0      232.84      267.28      4.81 o 
   2   2   0       60.04       62.44      1.24 o 
   3   2   0       43.21       43.67      1.00 o 
   4   2   0      275.63      275.72      6.75 o 
   5   2   0       26.97       28.38      0.83 o 
   6   2   0        0.47        0.76      0.21 o 
  -6   3   0       43.21       45.78      0.91 o 
  -5   3   0       79.61       81.59      1.78 o 
  -4   3   0        0.67        0.70      0.13 o 
  -3   3   0       58.76       59.64      1.29 o 
  -2   3   0       40.47       37.72      0.76 o 
  -1   3   0      105.45      105.28      1.53 o 
   0   3   0      196.08      200.15      3.20 o 
   1   3   0        0.86        0.46      0.03 o 
   2   3   0        8.17        8.56      0.27 o 
   3   3   0        0.13        0.13      0.14 o 
   4   3   0       26.88       24.35      1.10 o 
   5   3   0        1.70        1.64      0.34 o 
  -5   4   0        7.52        7.25      0.48 o 
  -4   4   0        2.87        2.80      0.23 o 
  -3   4   0      119.31      118.07      2.17 o 
  -2   4   0        4.30        3.42      0.15 o 
  -1   4   0        5.26        4.77      0.16 o 
   0   4   0        3.05        6.31      0.23 o 
   1   4   0       92.92       80.42      1.21 o 
   2   4   0        1.96        2.57      0.19 o 
   3   4   0        0.09        0.57      0.16 o 
   4   4   0        3.94        3.55      0.38 o 
  -4   5   0        6.74        6.90      0.36 o 
  -3   5   0       30.84       33.55      0.96 o 
  -2   5   0       54.05       58.22      1.48 o 
  -1   5   0       27.98       28.26      0.63 o 
   0   5   0       39.81       37.42      0.88 o 
   1   5   0       71.99       64.38      1.66 o 
   2   5   0        0.05        0.15      0.10 o 
   3   5   0        1.90        1.34      0.25 o 
   4   5   0        1.09        2.35      0.27 o 
  -3   6   0       15.17       15.96      0.45 o 
  -2   6   0       10.44       10.98      0.40 o 
  -1   6   0        9.41       11.24      0.65 o 
   0   6   0        0.19        0.43      0.19 o 
   1   6   0       31.59       35.63      1.61 o 
   2   6   0       11.57       13.82      0.52 o 
  -2  -6   1       12.89       13.81      0.51 o 
  -1  -6   1        1.05        0.35      0.19 o 
   0  -6   1        2.79        3.92      0.39 o 
   1  -6   1        0.44        0.70      0.21 o 
   2  -6   1      133.06      153.57      3.66 o 
   3  -6   1        0.17        0.00      0.10 o 
  -4  -5   1        4.38        4.85      0.44 o 
  -3  -5   1        0.25        0.16      0.13 o 
  -2  -5   1        0.59        0.50      0.12 o 
  -1  -5   1       27.76       25.04      1.03 o 
   0  -5   1       12.36       16.95      0.42 o 
   1  -5   1        6.81        6.39      0.23 o 
   2  -5   1       70.43       70.73      3.26 o 
   3  -5   1       24.40       23.14      1.25 o 
   4  -5   1        0.90        0.74      0.13 o 
   5  -5   1        0.55        0.64      0.15 o 
  -5  -4   1        0.03        0.66      0.28 o 
  -4  -4   1       13.31       12.92      0.72 o 
  -3  -4   1       17.15       16.95      0.78 o 
  -2  -4   1       42.90       32.01      1.21 o 
  -1  -4   1       69.81       66.18      1.01 o 
   0  -4   1       57.09       53.10      0.87 o 
   1  -4   1        1.76        1.82      0.11 o 
   2  -4   1        2.69        2.51      0.14 o 
   3  -4   1        0.32        0.06      0.08 o 
   4  -4   1        2.13        2.16      0.29 o 
   5  -4   1        9.00        8.58      0.72 o 
  -5  -3   1       19.68       19.23      1.01 o 
  -4  -3   1       37.66       33.15      1.38 o 
  -3  -3   1       29.48       25.17      1.04 o 
  -2  -3   1       32.16       26.61      0.55 o 
  -1  -3   1       57.00       67.99      0.96 o 
   0  -3   1       93.05       92.59      1.33 o 
   1  -3   1       54.51       54.51      0.72 o 
   2  -3   1      105.84      107.89      1.69 o 
   3  -3   1        4.37        3.93      0.16 o 
   4  -3   1       13.53       11.41      0.32 o 
   5  -3   1        0.34        0.14      0.10 o 
   6  -3   1        5.83        5.79      0.25 o 
  -6  -2   1        1.31        1.72      0.26 o 
  -5  -2   1       12.38       12.05      0.45 o 
  -4  -2   1       22.67       23.36      1.35 o 
  -3  -2   1        1.22        0.68      0.09 o 
  -2  -2   1       17.58       20.75      0.79 o 
  -1  -2   1      240.32      265.30      4.55 o 
   0  -2   1      126.46      120.36      2.12 o 
   1  -2   1       96.87       96.18      1.19 o 
   2  -2   1      132.62      129.36      1.99 o 
   3  -2   1        7.67        9.06      0.19 o 
   4  -2   1       70.35       74.01      1.00 o 
   5  -2   1        4.71        4.28      0.15 o 
   6  -2   1       22.45       21.85      0.88 o 
  -6  -1   1       16.48       17.77      1.09 o 
  -5  -1   1      124.47      128.93      3.15 o 
  -4  -1   1        7.21        7.43      0.17 o 
  -3  -1   1       27.14       32.62      0.54 o 
  -2  -1   1      183.43      209.87      4.26 o 
  -1  -1   1      159.00      174.19      5.30 o 
   0  -1   1     1040.10      981.16     15.64 o 
   1  -1   1        1.80        1.88      0.06 o 
   2  -1   1        1.19        1.77      0.07 o 
   3  -1   1      231.94      258.50      4.07 o 
   4  -1   1       15.67       17.08      0.30 o 
   5  -1   1        0.01        0.12      0.08 o 
   6  -1   1       18.00       18.20      0.45 o 
  -6   0   1       70.57       75.57      1.47 o 
  -5   0   1       27.09       29.91      0.58 o 
  -4   0   1       20.98       23.42      0.54 o 
  -3   0   1        5.93        6.19      0.13 o 
  -2   0   1       48.45       58.24      0.85 o 
  -1   0   1       92.79      106.24      1.99 o 
   1   0   1      485.66      514.13     15.52 o 
   2   0   1        4.12        3.67      0.08 o 
   3   0   1       57.43       68.50      0.77 o 
   4   0   1        5.28        4.64      0.13 o 
   5   0   1       97.39       99.67      1.87 o 
   6   0   1        0.60        0.50      0.10 o 
  -6   1   1       12.93       12.45      0.34 o 
  -5   1   1       76.91       79.44      1.51 o 
  -4   1   1      118.71      123.33      2.01 o 
  -3   1   1        4.85        6.07      0.17 o 
  -2   1   1        1.97        2.51      0.06 o 
  -1   1   1     3240.51     3120.97     64.08 o 
   0   1   1       74.07       72.11      1.35 o 
   1   1   1       40.72       42.24      1.35 o 
   2   1   1        0.05        0.10      0.03 o 
   3   1   1       65.80       67.46      1.01 o 
   4   1   1      119.52      117.90      1.98 o 
   5   1   1        3.27        4.13      0.18 o 
   6   1   1       10.40       10.80      0.37 o 
  -6   2   1        0.04        0.01      0.15 o 
  -5   2   1       29.11       30.13      0.60 o 
  -4   2   1        0.09        0.10      0.05 o 
  -3   2   1       10.38       10.68      0.20 o 
  -2   2   1       85.91       86.14      1.49 o 
  -1   2   1       14.57       19.29      0.34 o 
   0   2   1      115.83      123.42      2.01 o 
   1   2   1        5.17        6.67      0.13 o 
   2   2   1        0.24       -0.05      0.05 o 
   3   2   1      187.23      173.58      5.88 o 
   4   2   1        0.78        1.37      0.26 o 
   5   2   1        6.27        6.31      0.84 o 
   6   2   1        3.16        2.67      0.31 o 
  -6   3   1       11.75       12.10      0.33 o 
  -5   3   1        0.31        0.28      0.13 o 
  -4   3   1        3.76        2.90      0.40 o 
  -3   3   1        5.36        5.29      0.38 o 
  -2   3   1       39.51       36.25      0.73 o 
  -1   3   1       56.66       54.74      0.83 o 
   0   3   1      159.90      172.83      2.70 o 
   1   3   1        0.85        0.69      0.05 o 
   2   3   1       32.87       32.52      0.91 o 
   3   3   1      223.30      208.80      7.05 o 
   4   3   1       20.71       20.34      0.98 o 
   5   3   1       18.88       19.50      1.03 o 
  -5   4   1        0.17        0.08      0.17 o 
  -4   4   1        2.32        2.24      0.20 o 
  -3   4   1        0.11        0.05      0.08 o 
  -2   4   1       30.71       29.75      0.70 o 
  -1   4   1       94.04       90.70      1.51 o 
   0   4   1       23.15       20.81      0.46 o 
   1   4   1        4.34        3.09      0.17 o 
   2   4   1       11.84       11.50      0.61 o 
   3   4   1       14.40       14.08      0.53 o 
   4   4   1        2.54        3.73      0.30 o 
  -4   5   1       49.92       51.07      1.15 o 
  -3   5   1       19.39       19.38      0.51 o 
  -2   5   1        1.53        1.81      0.15 o 
  -1   5   1        2.69        2.95      0.13 o 
   0   5   1       51.48       48.75      1.32 o 
   1   5   1        0.86        1.08      0.13 o 
   2   5   1       15.60       15.95      0.56 o 
   3   5   1        0.14        0.46      0.15 o 
  -3   6   1       77.77       90.22      2.70 o 
  -2   6   1        5.08        5.39      0.40 o 
  -1   6   1        0.94        0.90      0.22 o 
   0   6   1       18.52       17.71      0.95 o 
   1   6   1        2.17        1.96      0.28 o 
   2   6   1        0.02        0.18      0.12 o 
  -2  -6   2       22.60       24.60      0.78 o 
  -1  -6   2        0.94        1.10      0.26 o 
   0  -6   2        2.33        2.73      0.32 o 
   1  -6   2       15.18       14.96      0.58 o 
   2  -6   2       15.55       15.32      0.43 o 
   3  -6   2        0.93        0.85      0.13 o 
  -4  -5   2        7.54        8.49      0.58 o 
  -3  -5   2       11.74       11.02      0.61 o 
  -2  -5   2       52.17       42.46      1.57 o 
  -1  -5   2       22.98       20.72      0.49 o 
   0  -5   2       10.90       10.75      0.25 o 
   1  -5   2      206.86      216.43      4.51 o 
   2  -5   2       13.61       13.18      0.41 o 
   3  -5   2       27.08       25.46      0.64 o 
   4  -5   2       22.99       23.36      0.85 o 
   5  -5   2       11.27       10.92      0.41 o 
  -5  -4   2        1.32        1.48      0.34 o 
  -4  -4   2        0.13        0.02      0.17 o 
  -3  -4   2        0.46        1.25      0.21 o 
  -2  -4   2      105.21       87.59      2.31 o 
  -1  -4   2        5.50        5.23      0.15 o 
   0  -4   2       21.88       20.08      0.38 o 
   1  -4   2       76.10       73.42      0.97 o 
   2  -4   2      120.33      117.33      2.12 o 
   3  -4   2        3.54        3.24      0.15 o 
   4  -4   2       12.21       12.56      0.49 o 
   5  -4   2       51.01       51.65      1.17 o 
  -5  -3   2       28.19       26.27      1.24 o 
  -4  -3   2       22.27       21.94      1.02 o 
  -3  -3   2        0.90        0.43      0.13 o 
  -2  -3   2       20.40       21.43      0.45 o 
  -1  -3   2      107.09      108.25      1.70 o 
   0  -3   2       50.62       56.18      0.89 o 
   1  -3   2       53.43       53.56      0.78 o 
   2  -3   2       75.87       80.98      1.30 o 
   3  -3   2        2.87        3.15      0.13 o 
   4  -3   2       52.47       48.50      0.94 o 
   5  -3   2      169.44      166.16      2.77 o 
   6  -3   2       22.71       23.19      0.54 o 
  -6  -2   2       37.84       42.89      1.58 o 
  -5  -2   2       78.20       83.20      2.06 o 
  -4  -2   2       66.50       64.32      1.36 o 
  -3  -2   2        9.49       12.15      0.50 o 
  -2  -2   2      187.95      226.89      5.92 o 
  -1  -2   2       73.45       76.21      1.13 o 
   0  -2   2      307.37      318.30      4.58 o 
   1  -2   2       88.66       87.70      1.11 o 
   2  -2   2       21.34       23.50      0.53 o 
   3  -2   2        0.00        0.13      0.03 o 
   4  -2   2        8.96        8.75      0.19 o 
   5  -2   2        0.51        0.71      0.09 o 
   6  -2   2       18.38       19.10      0.61 o 
  -6  -1   2        0.31        0.44      0.11 o 
  -5  -1   2       59.45       63.60      1.11 o 
  -4  -1   2       11.29       13.41      0.34 o 
  -3  -1   2        0.03        0.38      0.05 o 
  -2  -1   2       53.03       58.66      0.91 o 
  -1  -1   2        8.04        9.95      0.19 o 
   0  -1   2       67.30       57.67      0.84 o 
   1  -1   2        0.11        0.18      0.02 o 
   2  -1   2        0.06        0.17      0.03 o 
   3  -1   2       56.37       64.44      0.91 o 
   4  -1   2       57.54       59.51      0.91 o 
   5  -1   2        1.58        1.85      0.11 o 
   6  -1   2        4.98        5.12      0.21 o 
  -6   0   2       38.50       39.62      0.83 o 
  -5   0   2      114.89      127.22      2.15 o 
  -4   0   2       10.30        9.46      0.25 o 
  -3   0   2        1.37        2.22      0.07 o 
  -2   0   2      374.08      411.43      7.20 o 
  -1   0   2     4054.53     3714.51     78.76 o 
   0   0   2      177.53      170.35      2.41 o 
   1   0   2        0.44        0.87      0.03 o 
   2   0   2      732.95      853.79     16.25 o 
   3   0   2      156.70      171.92      1.98 o 
   4   0   2        2.57        3.58      0.12 o 
   5   0   2       20.30       18.15      0.61 o 
   6   0   2        0.11        0.28      0.09 o 
  -6   1   2        1.09        0.87      0.13 o 
  -5   1   2        1.36        1.38      0.11 o 
  -4   1   2        1.26        1.24      0.07 o 
  -3   1   2       21.36       23.55      0.31 o 
  -2   1   2       47.97       54.44      0.73 o 
  -1   1   2      428.69      424.93      7.32 o 
   0   1   2      151.84      158.49      3.03 o 
   1   1   2        9.54        7.97      0.27 o 
   2   1   2      114.31      124.61      2.31 o 
   3   1   2       51.47       46.82      0.71 o 
   4   1   2       60.37       59.65      1.01 o 
   5   1   2        8.99        9.46      0.32 o 
   6   1   2       25.33       27.71      0.74 o 
  -6   2   2        1.47        1.81      0.30 o 
  -5   2   2       30.93       33.22      0.60 o 
  -4   2   2        0.02        0.10      0.05 o 
  -3   2   2       23.54       24.75      0.40 o 
  -2   2   2      178.19      194.72      2.92 o 
  -1   2   2       42.25       40.84      0.72 o 
   0   2   2       96.27       99.17      1.38 o 
   1   2   2       60.36       63.58      1.02 o 
   2   2   2       22.83       22.95      0.86 o 
   3   2   2      378.90      336.24     11.18 o 
   4   2   2        5.29        5.91      0.45 o 
   5   2   2        9.16        9.78      0.41 o 
  -6   3   2       53.16       52.57      1.17 o 
  -5   3   2        0.51        0.40      0.11 o 
  -4   3   2       10.24       10.81      0.52 o 
  -3   3   2       73.17       71.78      1.32 o 
  -2   3   2        6.23        4.77      0.23 o 
  -1   3   2       89.96       95.08      1.77 o 
   0   3   2        1.79        2.79      0.08 o 
   1   3   2       13.93       13.50      0.27 o 
   2   3   2       58.69       54.96      1.45 o 
   3   3   2        1.79        2.15      0.48 o 
   4   3   2        3.15        2.79      0.26 o 
   5   3   2        1.95        1.89      0.26 o 
  -5   4   2        2.69        2.46      0.28 o 
  -4   4   2       39.89       40.29      0.93 o 
  -3   4   2        0.25        0.21      0.09 o 
  -2   4   2        4.67        4.42      0.19 o 
  -1   4   2       34.45       39.83      0.72 o 
   0   4   2       48.04       44.05      1.00 o 
   1   4   2        4.34        4.68      0.39 o 
   2   4   2       38.17       34.97      1.01 o 
   3   4   2        7.98        7.08      0.40 o 
   4   4   2       66.20       67.47      2.29 o 
  -4   5   2       20.56       21.44      0.76 o 
  -3   5   2        0.77        0.79      0.18 o 
  -2   5   2       47.86       47.12      1.24 o 
  -1   5   2       22.89       23.67      0.88 o 
   0   5   2       29.86       29.53      0.88 o 
   1   5   2        0.94        1.12      0.15 o 
   2   5   2        7.44        6.93      0.35 o 
   3   5   2        7.69       10.53      0.73 o 
  -3   6   2        0.25        0.12      0.12 o 
  -2   6   2        5.72        6.48      0.65 o 
  -1   6   2        4.10        3.56      0.30 o 
   0   6   2       17.34       20.68      1.09 o 
   1   6   2        1.92        1.79      0.19 o 
  -3  -6   3       17.16       17.29      1.93 o 
  -2  -6   3        9.31       10.59      0.78 o 
  -1  -6   3       27.18       32.11      2.30 o 
   1  -6   3       76.16       83.36      2.10 o 
   2  -6   3        7.70        7.63      0.28 o 
   3  -6   3        1.18        1.56      0.21 o 
  -4  -5   3       22.12       24.07      1.14 o 
  -3  -5   3        0.39        0.20      0.16 o 
  -2  -5   3        5.20        4.68      0.34 o 
  -1  -5   3        3.81        4.72      0.20 o 
   0  -5   3       19.00       17.46      0.35 o 
   1  -5   3       91.41       88.15      1.34 o 
   2  -5   3        0.74        0.58      0.09 o 
   3  -5   3        1.46        1.97      0.16 o 
   4  -5   3        0.60        0.34      0.11 o 
  -5  -4   3        0.01        0.16      0.22 o 
  -4  -4   3        0.00        0.27      0.18 o 
  -3  -4   3       54.59       46.43      1.76 o 
  -2  -4   3       84.24       80.03      2.79 o 
  -1  -4   3       26.83       23.19      0.42 o 
   0  -4   3      138.49      132.60      1.71 o 
   1  -4   3        1.85        1.47      0.07 o 
   2  -4   3       29.49       22.96      0.45 o 
   3  -4   3       21.93       21.72      0.49 o 
   4  -4   3        0.31        0.21      0.09 o 
   5  -4   3       93.90       92.91      1.94 o 
  -5  -3   3        6.53        6.02      0.53 o 
  -4  -3   3       15.46       12.42      0.70 o 
  -3  -3   3       73.63       58.52      2.14 o 
  -2  -3   3        0.31        0.81      0.08 o 
  -1  -3   3      122.75      118.51      1.84 o 
   0  -3   3        3.08        4.92      0.19 o 
   1  -3   3      225.84      230.27      3.02 o 
   2  -3   3        6.18        6.38      0.17 o 
   3  -3   3       32.13       29.05      0.55 o 
   4  -3   3       28.93       28.41      0.61 o 
   5  -3   3        0.48        0.25      0.09 o 
   6  -3   3        0.04        0.07      0.12 o 
  -6  -2   3       22.89       25.70      1.05 o 
  -5  -2   3        2.73        2.53      0.22 o 
  -4  -2   3        0.01       -0.04      0.12 o 
  -3  -2   3        1.34        1.40      0.09 o 
  -2  -2   3       37.06       44.63      0.75 o 
  -1  -2   3      106.80      109.97      1.76 o 
   0  -2   3      162.92      159.71      2.12 o 
   1  -2   3      341.18      356.61      3.82 o 
   2  -2   3       50.09       51.10      0.71 o 
   3  -2   3       85.11       85.66      1.18 o 
   4  -2   3      113.77      107.47      1.42 o 
   5  -2   3       49.82       50.55      0.83 o 
   6  -2   3        0.46        0.32      0.12 o 
  -6  -1   3       42.18       45.61      1.15 o 
  -5  -1   3       11.15       11.71      0.34 o 
  -4  -1   3       22.37       24.92      0.44 o 
  -3  -1   3      169.23      191.27      2.38 o 
  -2  -1   3       28.64       37.07      0.71 o 
  -1  -1   3        0.76        0.38      0.03 o 
   0  -1   3       35.44       34.49      0.52 o 
   1  -1   3       43.35       47.58      0.64 o 
   2  -1   3      113.28      124.73      1.92 o 
   3  -1   3        1.69        2.16      0.07 o 
   4  -1   3        0.69        0.69      0.06 o 
   5  -1   3       60.44       56.30      1.11 o 
   6  -1   3        2.27        2.25      0.27 o 
  -6   0   3       29.66       30.23      0.66 o 
  -5   0   3       12.42       12.95      0.33 o 
  -4   0   3        4.52        3.80      0.13 o 
  -3   0   3        7.60        9.35      0.19 o 
  -2   0   3        0.11        0.22      0.03 o 
  -1   0   3       64.71       57.79      0.89 o 
   0   0   3      299.86      292.38      3.75 o 
   1   0   3        0.03        0.06      0.02 o 
   2   0   3       83.37       91.27      1.28 o 
   3   0   3      164.53      173.09      2.69 o 
   4   0   3       53.74       52.72      1.03 o 
   5   0   3        6.54        4.77      0.33 o 
   6   0   3        1.14        1.32      0.13 o 
  -6   1   3       99.68      104.48      1.98 o 
  -5   1   3       46.81       45.13      0.90 o 
  -4   1   3        0.55        0.28      0.05 o 
  -3   1   3       62.23       63.08      0.82 o 
  -2   1   3     1283.87     1314.28     18.97 o 
  -1   1   3       72.45       72.64      1.14 o 
   0   1   3        2.48        4.11      0.13 o 
   1   1   3      176.93      192.89      3.04 o 
   2   1   3       67.81       75.64      1.55 o 
   3   1   3       10.13        8.13      0.34 o 
   4   1   3       12.07       11.15      0.63 o 
   5   1   3        6.02        5.32      0.22 o 
   6   1   3        8.06        7.63      0.47 o 
  -6   2   3        1.60        1.21      0.19 o 
  -5   2   3        0.04        0.04      0.07 o 
  -4   2   3        0.01        0.00      0.06 o 
  -3   2   3       55.48       54.12      0.87 o 
  -2   2   3      152.27      154.91      2.84 o 
  -1   2   3        0.49        0.38      0.04 o 
   0   2   3        2.31        4.06      0.16 o 
   1   2   3       17.44       19.62      0.42 o 
   2   2   3      216.90      200.72      3.86 o 
   3   2   3        7.76        8.85      0.55 o 
   4   2   3       26.95       24.52      0.80 o 
   5   2   3       16.14       16.52      0.49 o 
  -5   3   3        1.80        1.56      0.21 o 
  -4   3   3        2.76        3.15      0.33 o 
  -3   3   3        1.97        3.08      0.17 o 
  -2   3   3       79.83       76.02      1.46 o 
  -1   3   3      107.25      113.22      2.11 o 
   0   3   3        8.27        9.23      0.18 o 
   1   3   3       24.60       25.09      0.58 o 
   2   3   3      469.89      425.75     10.13 o 
   3   3   3        4.06        3.54      0.25 o 
   4   3   3        0.85        0.79      0.18 o 
   5   3   3       21.09       19.77      0.90 o 
  -5   4   3        1.09        0.99      0.19 o 
  -4   4   3       17.33       17.64      0.80 o 
  -3   4   3       17.39       16.41      0.55 o 
  -2   4   3       62.46       63.04      1.37 o 
  -1   4   3        7.59        7.34      0.25 o 
   0   4   3        3.20        3.50      0.25 o 
   1   4   3        1.98        1.73      0.15 o 
   2   4   3        0.03        0.04      0.10 o 
   3   4   3        0.04        0.07      0.11 o 
   4   4   3        5.07        5.75      0.37 o 
  -4   5   3        4.83        4.79      0.31 o 
  -3   5   3        8.75        8.35      0.37 o 
  -2   5   3        1.80        2.31      0.36 o 
  -1   5   3       46.21       44.04      1.55 o 
   0   5   3       12.27       13.29      0.39 o 
   1   5   3        1.97        2.44      0.27 o 
   2   5   3        0.51        0.50      0.14 o 
   3   5   3       47.17       51.03      2.44 o 
  -2   6   3        2.12        1.57      0.21 o 
  -1   6   3       21.12       21.60      1.03 o 
   0   6   3        0.90        1.16      0.16 o 
   1   6   3        6.18        5.68      0.33 o 
  -3  -6   4       16.10       17.33      0.86 o 
  -2  -6   4        1.86        1.69      0.19 o 
  -1  -6   4        0.32        0.31      0.10 o 
   0  -6   4        0.12        0.16      0.09 o 
   1  -6   4        0.53        0.47      0.17 o 
   2  -6   4        0.00       -0.10      0.07 o 
   3  -6   4        3.78        4.93      0.25 o 
  -4  -5   4       32.20       32.54      1.42 o 
  -3  -5   4        7.79        6.20      0.44 o 
  -2  -5   4        1.45        1.01      0.15 o 
  -1  -5   4       14.06       16.09      0.41 o 
   0  -5   4      216.90      226.65      3.01 o 
   1  -5   4        2.55        2.53      0.13 o 
   2  -5   4       30.42       26.89      0.64 o 
   3  -5   4       44.54       43.10      0.97 o 
   4  -5   4        4.00        3.69      0.22 o 
  -5  -4   4       11.32       12.05      0.77 o 
  -4  -4   4        3.50        3.96      0.40 o 
  -3  -4   4       63.46       52.39      6.62 o 
  -2  -4   4        5.50        5.42      0.22 o 
  -1  -4   4       51.99       47.58      0.91 o 
   0  -4   4      179.27      169.59      2.58 o 
   1  -4   4       36.01       32.72      0.52 o 
   2  -4   4        1.39        1.33      0.09 o 
   3  -4   4        4.89        5.19      0.23 o 
   4  -4   4       50.78       48.77      1.42 o 
   5  -4   4        5.23        5.09      0.27 o 
  -5  -3   4        7.23        6.36      0.51 o 
  -4  -3   4       12.21        9.59      0.77 o 
  -3  -3   4       38.62       41.52      1.21 o 
  -2  -3   4       29.47       27.32      0.67 o 
  -1  -3   4       12.68        9.89      0.22 o 
   0  -3   4       68.18       69.92      1.09 o 
   1  -3   4        7.72       11.57      0.19 o 
   2  -3   4        1.53        1.66      0.09 o 
   3  -3   4       31.40       28.02      0.54 o 
   4  -3   4      334.32      320.51      4.75 o 
   5  -3   4        1.29        1.25      0.13 o 
  -6  -2   4       17.26       17.79      0.82 o 
  -5  -2   4       66.43       64.81      1.65 o 
  -4  -2   4        1.70        0.83      0.11 o 
  -3  -2   4       35.10       42.02      0.92 o 
  -2  -2   4       78.09       73.14      1.15 o 
  -1  -2   4       54.59       55.69      0.82 o 
   0  -2   4      150.76      162.30      1.99 o 
   1  -2   4       35.39       42.87      0.59 o 
   2  -2   4       35.71       32.59      0.48 o 
   3  -2   4       15.38       15.75      0.27 o 
   4  -2   4        2.45        2.67      0.11 o 
   5  -2   4        4.48        4.08      0.23 o 
   6  -2   4        0.08        0.25      0.14 o 
  -6  -1   4        3.35        2.98      0.15 o 
  -5  -1   4        8.64        9.15      0.26 o 
  -4  -1   4        1.34        1.38      0.08 o 
  -3  -1   4       13.51       16.68      0.33 o 
  -2  -1   4       31.60       32.50      0.44 o 
  -1  -1   4       38.57       38.74      0.50 o 
   0  -1   4      168.61      176.61      2.30 o 
   1  -1   4       52.81       56.30      0.74 o 
   2  -1   4       36.74       41.34      0.66 o 
   3  -1   4        3.48        4.31      0.10 o 
   4  -1   4        3.82        3.59      0.12 o 
   5  -1   4        6.28        4.89      0.37 o 
   6  -1   4        0.67        0.90      0.12 o 
  -6   0   4       19.11       20.72      0.50 o 
  -5   0   4        0.06        0.01      0.06 o 
  -4   0   4       31.02       33.32      0.59 o 
  -3   0   4      160.98      180.66      2.09 o 
  -2   0   4      284.36      307.53      4.05 o 
  -1   0   4      255.12      249.41      3.15 o 
   0   0   4        0.46        0.40      0.03 o 
   1   0   4      556.76      602.22      6.73 o 
   2   0   4       92.86      105.84      1.26 o 
   3   0   4       17.24       17.00      0.26 o 
   4   0   4       78.01       61.77      0.94 o 
   5   0   4        1.38        1.77      0.12 o 
   6   0   4        1.86        1.57      0.13 o 
  -6   1   4        0.23        0.28      0.13 o 
  -5   1   4        6.31        5.82      0.22 o 
  -4   1   4        0.90        0.60      0.05 o 
  -3   1   4        0.16        0.22      0.04 o 
  -2   1   4       21.49       22.78      0.39 o 
  -1   1   4      111.02      116.51      1.81 o 
   0   1   4       11.33       13.52      0.23 o 
   1   1   4      197.22      202.17      3.20 o 
   2   1   4       18.13       20.35      0.34 o 
   3   1   4       32.77       30.08      0.54 o 
   4   1   4        0.24        0.00      0.04 o 
   5   1   4       18.11       20.05      0.55 o 
  -6   2   4       18.24       17.35      0.57 o 
  -5   2   4        0.33        0.19      0.09 o 
  -4   2   4        0.00        0.06      0.05 o 
  -3   2   4      223.61      234.93      3.49 o 
  -2   2   4       10.08        9.49      0.24 o 
  -1   2   4        9.70        9.82      0.22 o 
   0   2   4        0.32        0.16      0.04 o 
   1   2   4       14.52       13.97      0.29 o 
   2   2   4      154.38      140.33      2.75 o 
   3   2   4        4.99        5.45      0.53 o 
   4   2   4       15.23       16.14      0.60 o 
   5   2   4       46.81       48.54      1.11 o 
  -5   3   4        0.57        0.69      0.17 o 
  -4   3   4       78.69       76.47      1.96 o 
  -3   3   4       28.06       30.47      0.75 o 
  -2   3   4       16.86       16.19      0.44 o 
  -1   3   4        8.73        8.41      0.25 o 
   0   3   4        0.07       -0.01      0.04 o 
   1   3   4      102.57      101.17      2.03 o 
   2   3   4        0.14        0.20      0.10 o 
   3   3   4       34.37       31.32      0.97 o 
   4   3   4        0.35        0.24      0.14 o 
  -5   4   4        2.24        2.60      0.41 o 
  -4   4   4        2.82        2.60      0.23 o 
  -3   4   4       27.17       28.23      0.84 o 
  -2   4   4       39.00       41.40      0.96 o 
  -1   4   4        9.51        8.34      0.97 o 
   0   4   4        1.93        2.09      0.14 o 
   1   4   4      193.08      190.98      3.74 o 
   2   4   4        0.79        0.65      0.14 o 
   3   4   4       29.69       30.02      0.97 o 
   4   4   4        0.24        0.26      0.42 o 
  -4   5   4        1.14        0.96      0.18 o 
  -3   5   4       34.90       33.71      1.00 o 
  -2   5   4        6.83        7.57      0.35 o 
  -1   5   4        3.38        3.56      0.72 o 
   0   5   4        1.44        1.04      0.17 o 
   1   5   4        0.13        0.17      0.12 o 
   2   5   4        5.47        6.39      0.36 o 
  -1   6   4        0.33        0.28      0.13 o 
  -2  -6   5       56.22       63.91      2.31 o 
  -1  -6   5        9.34       10.64      0.51 o 
   0  -6   5        5.05        6.12      0.34 o 
   1  -6   5        4.66        5.07      0.22 o 
   2  -6   5       17.43       19.16      0.52 o 
   3  -6   5       13.03       13.21      0.43 o 
  -4  -5   5        0.38        0.19      0.21 o 
  -3  -5   5        0.10        0.22      0.14 o 
  -2  -5   5        1.83        1.74      0.22 o 
  -1  -5   5        2.57        2.23      0.17 o 
   0  -5   5       30.56       27.18      0.55 o 
   1  -5   5        0.79        1.38      0.13 o 
   2  -5   5        1.32        1.06      0.12 o 
   3  -5   5        7.70        6.77      0.28 o 
   4  -5   5        1.23        1.23      0.15 o 
  -5  -4   5       17.46       17.74      0.98 o 
  -4  -4   5       24.65       22.86      1.08 o 
  -3  -4   5       49.85       46.41      1.87 o 
  -2  -4   5       36.08       34.73      0.85 o 
  -1  -4   5      221.59      218.10      3.82 o 
   0  -4   5        0.81        0.78      0.10 o 
   1  -4   5       89.68       78.42      1.20 o 
   2  -4   5       74.50       63.42      1.00 o 
   3  -4   5        0.41        0.44      0.09 o 
   4  -4   5       37.65       35.57      0.84 o 
   5  -4   5       24.36       23.77      0.65 o 
  -5  -3   5        0.23        0.26      0.13 o 
  -4  -3   5       72.36       66.36      2.50 o 
  -3  -3   5        4.85        5.09      0.32 o 
  -2  -3   5      122.47      113.67      2.44 o 
  -1  -3   5      110.57      101.35      1.60 o 
   0  -3   5      117.71      119.80      2.02 o 
   1  -3   5        0.19        0.07      0.04 o 
   2  -3   5       19.25       17.85      0.34 o 
   3  -3   5       74.45       70.54      1.19 o 
   4  -3   5        1.08        1.12      0.15 o 
   5  -3   5        6.38        5.62      0.26 o 
  -6  -2   5        5.63        5.01      0.40 o 
  -5  -2   5        1.59        1.70      0.24 o 
  -4  -2   5        0.07        0.26      0.09 o 
  -2  -2   5        2.29        2.09      0.08 o 
  -1  -2   5      150.07      141.57      1.96 o 
   0  -2   5      282.48      298.48      4.06 o 
   1  -2   5       35.21       32.44      0.45 o 
   2  -2   5       98.25       98.49      1.12 o 
   3  -2   5      430.10      401.30      5.46 o 
   4  -2   5       30.10       29.03      0.44 o 
   5  -2   5        2.02        2.59      0.17 o 
  -6  -1   5       43.98       45.73      0.92 o 
  -5  -1   5        7.64        8.20      0.24 o 
  -4  -1   5       52.62       56.70      0.90 o 
  -3  -1   5        2.49        1.88      0.10 o 
  -2  -1   5       12.63       10.60      0.18 o 
  -1  -1   5       18.17       23.19      0.36 o 
   0  -1   5       87.51       97.56      1.18 o 
   1  -1   5        0.87        1.16      0.07 o 
   2  -1   5       33.19       31.63      0.42 o 
   3  -1   5       11.18       12.87      0.22 o 
   4  -1   5       57.18       47.30      0.83 o 
   5  -1   5        1.53        1.19      0.11 o 
   6  -1   5        0.21        0.23      0.10 o 
  -6   0   5       16.32       16.97      0.43 o 
  -5   0   5        2.60        2.21      0.13 o 
  -4   0   5       10.33       10.12      0.22 o 
  -3   0   5        8.27        8.99      0.17 o 
  -2   0   5      108.57      106.99      1.45 o 
  -1   0   5       11.98       10.84      0.20 o 
   0   0   5        0.01       -0.04      0.03 o 
   1   0   5       23.13       23.27      0.30 o 
   2   0   5      191.76      197.04      2.19 o 
   3   0   5       23.23       23.76      0.37 o 
   4   0   5       28.27       20.02      0.52 o 
   5   0   5        0.51        0.56      0.10 o 
  -6   1   5       15.81       13.97      0.48 o 
  -5   1   5        2.93        2.85      0.15 o 
  -4   1   5       77.42       82.19      1.23 o 
  -3   1   5      288.27      297.20      3.94 o 
  -2   1   5      132.09      129.34      1.94 o 
  -1   1   5       11.26       10.33      0.20 o 
   0   1   5      180.59      182.90      2.51 o 
   1   1   5       36.73       38.99      0.58 o 
   2   1   5       23.59       22.20      0.43 o 
   3   1   5       54.80       44.88      0.82 o 
   4   1   5        0.61        0.49      0.08 o 
   5   1   5        0.39        0.41      0.16 o 
  -6   2   5        0.27        0.27      0.13 o 
  -5   2   5        2.20        1.84      0.13 o 
  -4   2   5        5.14        4.35      0.24 o 
  -3   2   5       61.22       60.40      1.03 o 
  -2   2   5        9.62       10.15      0.26 o 
  -1   2   5        0.04        0.14      0.09 o 
   0   2   5       89.42       95.57      1.61 o 
   1   2   5       30.39       29.00      0.58 o 
   2   2   5        0.14        0.04      0.06 o 
   3   2   5        9.90       10.29      0.43 o 
   4   2   5       27.09       28.62      0.92 o 
   5   2   5        0.48        0.90      0.15 o 
  -5   3   5        1.49        1.73      0.22 o 
  -4   3   5       27.17       24.77      0.79 o 
  -3   3   5       80.18       74.13      1.61 o 
  -2   3   5       20.74       21.57      0.56 o 
  -1   3   5        1.40        1.37      0.11 o 
   0   3   5       29.84       29.08      0.68 o 
   1   3   5      355.63      330.94      6.35 o 
   2   3   5        2.47        2.06      0.20 o 
   3   3   5        2.26        2.68      0.40 o 
   4   3   5       49.15       52.19      1.53 o 
  -4   4   5        0.58        0.20      0.12 o 
  -3   4   5       17.69       16.97      0.59 o 
  -2   4   5        7.08        6.77      0.32 o 
  -1   4   5        3.77        3.12      0.28 o 
   0   4   5       18.79       18.93      0.51 o 
   1   4   5        7.74        7.44      0.28 o 
   2   4   5       14.79       14.06      0.55 o 
   3   4   5        3.28        3.20      0.29 o 
  -3   5   5        6.82        6.38      0.35 o 
  -2   5   5       20.10       19.61      0.66 o 
  -1   5   5       22.71       23.81      1.01 o 
   0   5   5       19.84       19.62      0.64 o 
   1   5   5        1.57        1.34      0.20 o 
   2   5   5       35.85       38.86      2.30 o 
  -2  -6   6        0.24        0.70      0.19 o 
  -1  -6   6        9.73       10.78      0.55 o 
   0  -6   6        9.13        9.22      0.47 o 
   1  -6   6       11.85       13.19      0.39 o 
   2  -6   6       13.81       16.04      0.46 o 
   3  -6   6       24.24       25.72      0.68 o 
  -4  -5   6        0.11       -0.02      0.17 o 
  -3  -5   6        6.09        7.28      0.50 o 
  -2  -5   6       25.71       27.48      1.13 o 
  -1  -5   6       54.84       57.13      1.55 o 
   0  -5   6        4.65        4.91      0.21 o 
   1  -5   6        4.41        3.58      0.18 o 
   2  -5   6       46.66       39.22      0.89 o 
   3  -5   6        0.01        0.03      0.08 o 
   4  -5   6        4.53        4.64      0.25 o 
  -4  -4   6       14.70       13.73      0.77 o 
  -3  -4   6        0.80        1.12      0.22 o 
  -2  -4   6       28.14       26.30      0.69 o 
  -1  -4   6      127.23      120.58      2.17 o 
   0  -4   6        4.57        3.88      0.19 o 
   1  -4   6        2.61        2.02      0.16 o 
   2  -4   6        0.11        0.52      0.07 o 
   3  -4   6        3.05        2.78      0.23 o 
   4  -4   6        1.28        0.91      0.17 o 
   5  -4   6        6.09        5.96      0.79 o 
  -5  -3   6        9.36        8.50      0.39 o 
  -4  -3   6       36.29       36.37      1.52 o 
  -3  -3   6       25.68       24.52      0.81 o 
  -2  -3   6       98.72       92.16      2.01 o 
  -1  -3   6       48.95       48.46      0.82 o 
   0  -3   6       28.09       23.87      0.58 o 
   1  -3   6       34.53       30.07      0.64 o 
   2  -3   6       31.69       28.09      0.55 o 
   3  -3   6      266.43      248.90      3.83 o 
   4  -3   6        5.80        6.02      0.38 o 
   5  -3   6        0.07       -0.02      0.10 o 
  -5  -2   6       14.96       13.85      0.66 o 
  -4  -2   6        0.01        0.03      0.10 o 
  -3  -2   6       91.14       90.09      1.56 o 
  -2  -2   6       12.23       11.64      0.26 o 
  -1  -2   6       34.49       37.95      0.48 o 
   0  -2   6        1.17        1.38      0.06 o 
   1  -2   6       16.27       13.68      0.20 o 
   2  -2   6       89.40       85.29      1.06 o 
   3  -2   6       16.20       15.66      0.30 o 
   4  -2   6        5.09        5.20      0.21 o 
   5  -2   6        0.39        0.51      0.14 o 
  -6  -1   6        7.89        7.91      0.25 o 
  -5  -1   6        2.51        2.18      0.13 o 
  -4  -1   6        0.03        0.10      0.05 o 
  -3  -1   6        2.05        1.97      0.08 o 
  -2  -1   6        2.50        1.79      0.07 o 
  -1  -1   6      226.25      230.07      3.14 o 
   0  -1   6       71.19       70.68      0.92 o 
   1  -1   6       18.23       21.42      0.30 o 
   2  -1   6      108.57       95.42      1.16 o 
   3  -1   6        6.43        6.14      0.14 o 
   4  -1   6        0.03        0.46      0.07 o 
   5  -1   6        0.98        0.70      0.12 o 
  -6   0   6        0.61        0.84      0.14 o 
  -5   0   6       29.12       28.26      0.62 o 
  -4   0   6       27.71       29.29      0.54 o 
  -3   0   6       26.44       27.12      0.43 o 
  -2   0   6       92.56      100.20      1.37 o 
  -1   0   6       16.61       17.81      0.29 o 
   0   0   6       52.92       55.65      0.81 o 
   1   0   6      131.04      131.99      1.59 o 
   2   0   6        0.10        0.16      0.03 o 
   3   0   6      107.88       82.87      1.20 o 
   4   0   6        1.24        1.92      0.11 o 
   5   0   6        4.98        5.58      0.25 o 
  -6   1   6        6.02        5.68      0.29 o 
  -5   1   6        9.34        7.43      0.31 o 
  -4   1   6       13.65       13.32      0.27 o 
  -3   1   6       26.18       25.01      0.44 o 
  -2   1   6       27.58       26.10      0.46 o 
  -1   1   6       12.91       13.47      0.27 o 
   0   1   6       73.87       76.60      1.09 o 
   1   1   6       82.08       79.86      1.34 o 
   2   1   6       25.98       23.94      0.58 o 
   3   1   6       26.54       16.63      0.36 o 
   4   1   6        4.12        4.48      0.18 o 
   5   1   6       20.35       19.98      0.86 o 
  -5   2   6       15.94       14.53      0.37 o 
  -4   2   6       94.89       95.67      1.90 o 
  -3   2   6        7.79        8.05      0.24 o 
  -2   2   6        0.55        0.45      0.08 o 
  -1   2   6       25.63       23.96      0.59 o 
   0   2   6        8.60        9.10      0.28 o 
   1   2   6        4.57        4.00      0.19 o 
   2   2   6       23.56       22.82      0.58 o 
   3   2   6        5.36        6.28      0.38 o 
   4   2   6       23.70       27.33      0.91 o 
  -5   3   6       25.11       23.29      0.80 o 
  -4   3   6       40.18       37.96      1.11 o 
  -3   3   6        3.70        3.30      0.23 o 
  -2   3   6        3.96        3.81      0.27 o 
  -1   3   6       17.87       19.18      0.60 o 
   0   3   6       36.41       36.61      1.01 o 
   1   3   6        9.45        8.33      0.30 o 
   2   3   6       41.47       38.24      1.13 o 
   3   3   6        6.29        7.68      0.40 o 
   4   3   6        3.51        3.98      0.35 o 
  -4   4   6       56.99       55.88      1.55 o 
  -3   4   6       16.94       17.35      0.62 o 
  -2   4   6        1.93        1.66      0.18 o 
  -1   4   6        1.84        1.68      0.27 o 
   0   4   6      235.96      242.12      5.69 o 
   1   4   6        0.07        0.18      0.09 o 
   2   4   6        4.07        4.64      0.32 o 
   3   4   6        6.84        6.96      0.55 o 
  -2   5   6        0.02       -0.03      0.10 o 
  -1   5   6        7.32        7.20      0.36 o 
   0   5   6       16.19       15.35      0.78 o 
   1   5   6        0.09       -0.02      0.14 o 
  -2  -6   7        5.58        6.08      0.45 o 
  -1  -6   7        1.00        0.62      0.18 o 
   0  -6   7        0.76        0.94      0.19 o 
   1  -6   7       42.07       46.55      1.26 o 
   2  -6   7        2.28        1.83      0.20 o 
   3  -6   7        0.65        0.93      0.37 o 
  -3  -5   7        7.39        7.71      0.52 o 
  -2  -5   7        6.21        6.54      0.45 o 
  -1  -5   7        0.48        0.45      0.16 o 
   0  -5   7        1.17        1.28      0.15 o 
   1  -5   7        0.28        0.13      0.12 o 
   2  -5   7       12.62       10.98      0.44 o 
   3  -5   7       12.35       13.24      0.52 o 
   4  -5   7        0.30        0.37      0.19 o 
  -4  -4   7       13.42       12.40      0.73 o 
  -3  -4   7       56.12       54.76      2.10 o 
  -2  -4   7       82.05       82.26      2.17 o 
  -1  -4   7        8.98        8.64      0.26 o 
   0  -4   7       81.86       76.83      1.70 o 
   1  -4   7      103.55       84.59      1.60 o 
   2  -4   7        4.53        4.20      0.25 o 
   3  -4   7        0.00        0.31      0.32 o 
   4  -4   7        9.29        8.57      0.42 o 
  -5  -3   7       34.54       32.77      0.97 o 
  -4  -3   7        0.36        0.39      0.12 o 
  -3  -3   7       62.25       61.49      2.30 o 
  -2  -3   7      133.70      123.15      2.66 o 
  -1  -3   7       34.30       32.23      0.66 o 
   0  -3   7        0.44        1.23      0.09 o 
   1  -3   7        3.60        5.23      0.18 o 
   2  -3   7       23.47       20.71      0.44 o 
   3  -3   7        0.78        0.89      0.09 o 
   4  -3   7        5.12        4.17      0.22 o 
   5  -3   7        2.44        1.81      0.17 o 
  -5  -2   7        1.18        1.32      0.23 o 
  -4  -2   7        0.98        0.94      0.09 o 
  -3  -2   7       25.69       25.96      0.52 o 
  -2  -2   7      133.43      125.34      2.12 o 
  -1  -2   7       57.88       59.85      0.74 o 
   0  -2   7        4.40        5.84      0.12 o 
   1  -2   7       81.90       78.14      1.03 o 
   2  -2   7      546.62      502.11      6.43 o 
   3  -2   7        5.18        4.35      0.13 o 
   4  -2   7       11.46       11.74      0.35 o 
   5  -2   7       44.16       46.38      1.00 o 
  -5  -1   7        6.41        7.23      0.23 o 
  -4  -1   7       29.53       29.76      0.63 o 
  -3  -1   7        0.66        1.07      0.11 o 
  -2  -1   7        1.05        1.72      0.08 o 
  -1  -1   7       31.25       32.25      0.55 o 
   0  -1   7        0.01        0.59      0.08 o 
   1  -1   7       83.65       80.02      1.05 o 
   2  -1   7       74.45       67.83      0.90 o 
   3  -1   7       10.13        9.79      0.22 o 
   4  -1   7        1.64        1.46      0.15 o 
   5  -1   7        0.02       -0.04      0.08 o 
  -5   0   7        0.16        0.20      0.08 o 
  -4   0   7        1.42        1.33      0.10 o 
  -3   0   7       38.10       38.48      0.65 o 
  -2   0   7        9.82        9.40      0.21 o 
  -1   0   7        2.84        2.68      0.10 o 
   0   0   7        0.77        1.20      0.07 o 
   1   0   7       11.04       12.52      0.20 o 
   2   0   7       26.33       24.88      0.42 o 
   3   0   7       15.85       10.42      0.31 o 
   4   0   7        1.00        1.44      0.12 o 
   5   0   7       24.42       23.05      0.52 o 
  -5   1   7       39.53       37.64      1.00 o 
  -4   1   7       70.38       67.87      1.20 o 
  -3   1   7      108.14      109.87      1.92 o 
  -2   1   7        0.65        0.69      0.08 o 
  -1   1   7       39.52       36.69      0.70 o 
   0   1   7       62.96       61.84      1.11 o 
   1   1   7       29.89       29.62      0.89 o 
   2   1   7       93.64       74.73      1.56 o 
   3   1   7        0.03        0.19      0.08 o 
   5   1   7        4.81        5.20      0.40 o 
  -5   2   7        2.52        2.46      0.16 o 
  -4   2   7        0.88        0.91      0.12 o 
  -3   2   7        3.04        3.20      0.21 o 
  -2   2   7        2.28        2.41      0.16 o 
  -1   2   7       64.40       65.66      1.42 o 
   0   2   7        1.69        2.00      0.18 o 
   1   2   7        3.72        3.05      0.21 o 
   2   2   7        1.99        1.09      0.19 o 
   3   2   7       17.31       18.17      0.66 o 
   4   2   7        0.15        0.18      0.15 o 
  -4   3   7       18.81       17.26      0.63 o 
  -3   3   7        0.67        0.75      0.15 o 
  -2   3   7        2.95        2.17      0.19 o 
  -1   3   7       45.72       43.99      1.20 o 
   0   3   7       91.43       91.54      2.28 o 
   1   3   7       13.53       13.58      0.42 o 
   2   3   7        0.84        1.11      0.18 o 
   3   3   7       47.82       50.15      1.92 o 
  -3   4   7        6.34        6.60      0.36 o 
  -2   4   7        0.62        0.65      0.14 o 
  -1   4   7        9.85        9.23      0.41 o 
   0   4   7        0.09        0.40      0.23 o 
   1   4   7       29.64       28.87      1.11 o 
   2   4   7        0.22        0.22      0.15 o 
  -1   5   7       58.73       61.35      2.29 o 
  -2  -6   8        5.44        4.41      0.40 o 
  -1  -6   8        9.91        9.98      0.57 o 
   0  -6   8       35.04       38.28      1.51 o 
   1  -6   8       34.48       41.44      1.16 o 
   2  -6   8       15.26       16.36      0.60 o 
  -3  -5   8       14.82       16.39      0.86 o 
  -2  -5   8        1.46        1.85      0.27 o 
  -1  -5   8       11.23       11.02      0.60 o 
   0  -5   8        5.06        6.42      0.31 o 
   1  -5   8       15.70       13.19      0.49 o 
   2  -5   8        0.15       -0.05      0.10 o 
   3  -5   8        1.92        2.04      0.22 o 
  -4  -4   8       12.21       11.77      0.73 o 
  -3  -4   8        0.10       -0.13      0.14 o 
  -2  -4   8       14.55       13.84      0.53 o 
  -1  -4   8        5.15        4.27      0.26 o 
   0  -4   8       12.98       11.11      0.35 o 
   1  -4   8        0.60        0.14      0.10 o 
   2  -4   8        9.95       10.48      0.43 o 
   3  -4   8        1.72        1.30      0.53 o 
   4  -4   8       39.95       42.90      1.79 o 
  -5  -3   8       23.54       24.18      0.78 o 
  -4  -3   8       48.40       47.62      1.70 o 
  -3  -3   8       64.74       65.03      1.63 o 
  -2  -3   8        8.14        7.80      0.76 o 
  -1  -3   8       71.04       67.39      1.36 o 
   0  -3   8       82.80       69.57      1.73 o 
   1  -3   8       38.37       32.00      0.58 o 
   2  -3   8       59.08       54.71      0.87 o 
   3  -3   8        5.93        6.50      0.51 o 
   4  -3   8        2.52        2.55      0.16 o 
  -5  -2   8        0.92        0.89      0.22 o 
  -4  -2   8       62.06       64.22      1.30 o 
  -3  -2   8       58.65       57.01      1.14 o 
  -2  -2   8       10.06       10.32      0.23 o 
  -1  -2   8        7.92        9.16      0.18 o 
   0  -2   8        0.03        0.10      0.04 o 
   1  -2   8       37.28       36.68      0.53 o 
   2  -2   8        2.42        2.27      0.08 o 
   3  -2   8       26.50       24.08      0.40 o 
   4  -2   8        1.25        1.60      0.15 o 
   5  -2   8        3.45        3.98      0.24 o 
  -5  -1   8        2.69        2.82      0.15 o 
  -4  -1   8       10.52       10.65      0.29 o 
  -3  -1   8       53.73       49.98      0.98 o 
  -2  -1   8       89.35       88.23      1.37 o 
  -1  -1   8       39.50       39.17      0.74 o 
   0  -1   8       22.02       23.09      0.37 o 
   1  -1   8      317.49      286.81      3.60 o 
   2  -1   8        2.58        2.63      0.10 o 
   3  -1   8       16.58       17.94      0.50 o 
   4  -1   8       14.68       15.40      0.35 o 
   5  -1   8        0.54        0.79      0.11 o 
  -5   0   8        0.15        0.27      0.08 o 
  -4   0   8       15.20       14.70      0.33 o 
  -3   0   8       12.24       12.42      0.26 o 
  -2   0   8       29.18       28.89      0.51 o 
  -1   0   8        4.09        3.97      0.15 o 
   0   0   8      141.39      143.78      2.45 o 
   1   0   8       38.03       33.27      0.64 o 
   2   0   8       68.04       56.81      0.91 o 
   3   0   8        0.28        0.69      0.13 o 
   4   0   8        1.89        2.43      0.14 o 
  -5   1   8        4.67        3.88      0.59 o 
  -4   1   8       40.18       37.93      0.83 o 
  -3   1   8        2.89        2.62      0.16 o 
  -2   1   8        1.62        2.00      0.12 o 
  -1   1   8        3.53        4.39      0.17 o 
   0   1   8       24.03       22.66      0.54 o 
   1   1   8       52.27       50.08      2.21 o 
   2   1   8       39.42       31.45      0.92 o 
   3   1   8        0.15        0.20      0.14 o 
  -5   2   8       28.26       28.88      0.86 o 
  -4   2   8       44.38       42.81      0.96 o 
  -3   2   8        0.22        0.15      0.08 o 
  -2   2   8       15.57       14.58      0.36 o 
  -1   2   8        0.32        0.44      0.12 o 
   0   2   8        7.79        8.80      0.61 o 
   1   2   8       41.40       40.29      1.13 o 
   2   2   8        0.24        0.58      0.12 o 
   3   2   8        2.93        2.82      0.27 o 
   4   2   8        0.47        0.99      0.34 o 
  -4   3   8        3.07        2.82      0.32 o 
  -3   3   8        0.67        0.80      0.16 o 
  -2   3   8       28.77       27.91      0.86 o 
  -1   3   8        4.47        4.48      0.28 o 
   0   3   8       37.39       37.95      1.09 o 
   1   3   8       10.82       10.44      0.45 o 
   2   3   8        9.38       10.68      0.50 o 
   3   3   8        0.08        0.39      0.17 o 
  -3   4   8        2.27        1.95      0.36 o 
  -2   4   8       19.95       19.50      0.69 o 
  -1   4   8      111.42      115.44      2.89 o 
   0   4   8        5.28        5.35      0.33 o 
   1   4   8        0.48        0.50      0.15 o 
  -1  -6   9        2.29        1.88      0.27 o 
   0  -6   9       40.20       46.38      1.81 o 
   1  -6   9        0.02        0.26      0.14 o 
  -3  -5   9        8.68        9.25      0.63 o 
  -2  -5   9        9.53        9.61      0.61 o 
  -1  -5   9       12.62       14.36      0.74 o 
   0  -5   9        2.16        2.37      0.26 o 
   1  -5   9        6.59        5.89      0.32 o 
   2  -5   9        0.51        0.75      0.16 o 
   3  -5   9        0.20        0.44      0.22 o 
  -4  -4   9       41.31       39.60      1.71 o 
  -3  -4   9        7.43        8.57      0.60 o 
  -2  -4   9       32.90       33.29      1.41 o 
  -1  -4   9       24.28       23.03      0.70 o 
   0  -4   9       54.83       47.22      1.26 o 
   1  -4   9        3.33        2.66      0.22 o 
   2  -4   9        8.04        7.71      0.37 o 
   3  -4   9        0.02        0.23      0.13 o 
   4  -4   9        8.81        7.18      0.40 o 
  -4  -3   9        6.56        7.24      0.46 o 
  -3  -3   9       34.58       34.63      0.97 o 
  -2  -3   9       20.43       18.82      0.50 o 
  -1  -3   9        1.79        1.23      0.10 o 
   0  -3   9        0.03        0.92      0.11 o 
   1  -3   9        0.99        0.95      0.09 o 
   2  -3   9       22.62       21.98      0.50 o 
   3  -3   9        4.03        4.69      0.19 o 
   4  -3   9        8.42        8.48      0.31 o 
  -5  -2   9       12.16       11.71      0.61 o 
  -4  -2   9       31.33       30.41      0.79 o 
  -3  -2   9       75.42       76.27      1.51 o 
  -2  -2   9        0.03        0.05      0.04 o 
  -1  -2   9        5.55        4.45      0.13 o 
   0  -2   9       66.17       56.65      0.85 o 
   1  -2   9      252.73      233.33      3.09 o 
   2  -2   9        3.76        3.38      0.13 o 
   3  -2   9        5.07        5.26      0.20 o 
   4  -2   9       58.58       65.02      1.76 o 
  -5  -1   9       32.86       33.17      0.75 o 
  -4  -1   9       21.28       20.34      0.47 o 
  -3  -1   9        0.09        0.12      0.07 o 
  -2  -1   9        0.36        0.40      0.07 o 
  -1  -1   9        2.86        3.33      0.17 o 
   0  -1   9       42.34       42.08      0.82 o 
   1  -1   9       61.78       61.18      1.00 o 
   2  -1   9        5.01        3.81      0.26 o 
   3  -1   9        3.61        4.34      0.19 o 
   4  -1   9        2.67        2.94      0.15 o 
  -5   0   9        4.63        4.78      0.20 o 
  -4   0   9        0.00        0.04      0.06 o 
  -3   0   9       14.51       13.27      0.30 o 
  -2   0   9       11.20       10.99      0.34 o 
  -1   0   9        0.65        0.71      0.09 o 
   0   0   9       37.60       35.74      0.70 o 
   1   0   9       33.84       32.68      0.72 o 
   2   0   9        0.35        0.60      0.08 o 
   3   0   9        0.74        0.67      0.13 o 
   4   0   9       15.68       15.66      0.40 o 
  -5   1   9       29.57       27.34      0.79 o 
  -4   1   9       43.24       41.78      0.91 o 
  -3   1   9       12.15       11.22      0.41 o 
  -2   1   9        7.28        6.15      0.22 o 
  -1   1   9       97.60       97.96      1.74 o 
   0   1   9        0.47        1.35      0.25 o 
   1   1   9       73.94       66.08      1.72 o 
   2   1   9        0.82        0.74      0.15 o 
   3   1   9        4.33        4.85      0.40 o 
  -4   2   9        0.17        0.29      0.12 o 
  -3   2   9        3.17        3.22      0.23 o 
  -2   2   9       10.62       10.97      0.35 o 
  -1   2   9        1.86        1.70      0.15 o 
   0   2   9        0.49        0.57      0.15 o 
   1   2   9       18.09       15.90      0.58 o 
   2   2   9        4.62        4.89      0.32 o 
   3   2   9        0.11        0.19      0.17 o 
  -3   3   9        5.24        4.56      0.32 o 
  -2   3   9       22.29       21.68      0.74 o 
  -1   3   9        5.55        6.36      0.35 o 
   0   3   9       23.19       24.23      0.80 o 
   1   3   9        0.29        0.20      0.13 o 
   2   3   9       19.85       23.87      1.21 o 
  -1   4   9       14.59       14.76      0.60 o 
   0   4   9       16.27       17.97      0.91 o 
  -2  -5  10        3.96        4.30      0.43 o 
  -1  -5  10       21.61       26.83      1.21 o 
   0  -5  10        0.29        0.09      0.15 o 
   1  -5  10       10.67       13.54      1.63 o 
   2  -5  10        9.32       10.50      0.47 o 
  -3  -4  10        1.70        1.63      0.33 o 
  -2  -4  10       10.96       10.67      0.66 o 
  -1  -4  10       10.45       10.31      0.42 o 
   1  -4  10        4.86        5.09      0.30 o 
   2  -4  10        0.27        0.14      0.12 o 
   3  -4  10       67.04       72.72      1.93 o 
  -4  -3  10        9.96        9.32      0.56 o 
  -3  -3  10        6.56        6.76      0.34 o 
  -2  -3  10       43.21       42.73      1.14 o 
  -1  -3  10       79.34       73.82      1.49 o 
   0  -3  10       26.21       23.73      0.49 o 
   1  -3  10        0.29        0.30      0.08 o 
   2  -3  10        0.10        0.01      0.07 o 
   3  -3  10       14.95       14.88      0.38 o 
   4  -3  10       27.74       29.74      0.72 o 
  -4  -2  10       28.66       28.48      0.76 o 
  -3  -2  10       12.52       12.62      0.40 o 
  -2  -2  10        4.75        5.43      0.18 o 
  -1  -2  10        4.44        3.60      0.13 o 
   0  -2  10        0.10        0.28      0.06 o 
   1  -2  10       19.95       19.42      0.39 o 
   2  -2  10       11.96       10.94      0.26 o 
   3  -2  10        0.52        0.71      0.08 o 
   4  -2  10        5.45        5.94      0.34 o 
  -4  -1  10       69.71       67.31      1.62 o 
  -3  -1  10       17.95       18.84      0.47 o 
  -2  -1  10        8.45        8.73      0.34 o 
  -1  -1  10       42.60       39.47      0.89 o 
   0  -1  10      216.81      203.46      3.99 o 
   1  -1  10        7.41        7.36      0.22 o 
   2  -1  10       25.76       27.50      0.73 o 
   3  -1  10       35.72       41.35      0.89 o 
   4  -1  10        0.04        0.02      0.08 o 
  -4   0  10        0.25        0.36      0.08 o 
  -3   0  10       10.04       10.65      0.32 o 
  -2   0  10        3.46        3.27      0.16 o 
  -1   0  10       75.94       78.92      1.63 o 
   0   0  10       78.80       76.77      1.83 o 
   1   0  10       12.15       11.68      0.40 o 
   2   0  10        0.08        0.32      0.12 o 
   3   0  10        0.26        0.33      0.15 o 
   4   0  10       50.34       56.74      2.16 o 
  -4   1  10        0.16        0.41      0.10 o 
  -3   1  10        0.02        0.08      0.10 o 
  -2   1  10        0.22        0.21      0.09 o 
  -1   1  10        0.63        0.89      0.12 o 
   0   1  10       77.47       81.43      2.10 o 
   1   1  10       12.11       10.26      0.77 o 
   2   1  10        0.20        0.08      0.13 o 
   3   1  10       17.99       16.16      0.84 o 
  -3   2  10        4.00        3.83      0.23 o 
  -2   2  10       20.37       21.21      0.57 o 
  -1   2  10        0.86        1.17      0.14 o 
   0   2  10       29.88       31.05      1.20 o 
   1   2  10        0.09        0.25      0.14 o 
   2   2  10        0.06        0.19      0.27 o 
  -2   3  10        1.73        1.59      0.22 o 
  -1   3  10       25.64       26.64      0.89 o 
   0   3  10        0.02        0.13      0.14 o 
   1   3  10        6.22        6.66      0.40 o 
  -2  -5  11       14.83       16.73      0.92 o 
  -1  -5  11       12.13       12.33      0.75 o 
   0  -5  11        3.13        3.64      0.28 o 
   1  -5  11       16.88       20.63      0.76 o 
   2  -5  11        3.70        4.55      0.33 o 
  -3  -4  11       27.90       31.36      1.45 o 
  -2  -4  11        0.44        0.17      0.20 o 
  -1  -4  11        9.04        8.47      0.40 o 
   0  -4  11        1.18        1.31      0.19 o 
   1  -4  11        0.01        0.19      0.14 o 
   2  -4  11        1.58        2.42      0.26 o 
   3  -4  11        4.11        4.17      0.25 o 
  -3  -3  11       21.21       21.57      0.70 o 
  -2  -3  11        5.94        6.17      0.26 o 
  -1  -3  11        1.28        2.22      0.24 o 
   0  -3  11        5.11        5.90      0.21 o 
   1  -3  11       20.98       21.35      0.47 o 
   2  -3  11       37.45       40.48      0.79 o 
   3  -3  11       20.95       22.06      0.57 o 
  -4  -2  11        7.54        7.09      0.29 o 
  -3  -2  11        4.59        4.55      0.23 o 
  -2  -2  11       26.83       26.07      0.59 o 
  -1  -2  11       50.55       46.24      0.95 o 
   0  -2  11       41.98       40.06      0.86 o 
   1  -2  11       12.66       13.81      0.40 o 
   2  -2  11        2.07        1.60      0.11 o 
   3  -2  11       40.29       42.76      0.94 o 
  -4  -1  11        0.02        0.00      0.10 o 
  -3  -1  11        2.12        2.01      0.18 o 
  -2  -1  11       10.12       10.30      0.39 o 
  -1  -1  11        4.16        4.35      0.25 o 
   0  -1  11        1.37        2.30      0.55 o 
   1  -1  11       11.65       11.07      0.41 o 
   2  -1  11        6.16        7.09      0.26 o 
   3  -1  11        5.49        6.59      0.28 o 
  -4   0  11        6.51        6.19      0.21 o 
  -3   0  11       10.99       10.83      0.28 o 
  -2   0  11        9.57        9.21      0.55 o 
  -1   0  11       59.72       58.63      1.45 o 
   0   0  11       10.45       11.02      0.39 o 
   1   0  11       15.43       15.60      0.50 o 
   2   0  11       11.66       12.73      0.43 o 
   3   0  11       17.25       18.07      0.92 o 
  -3   1  11        1.78        1.01      0.41 o 
  -2   1  11       74.14       79.08      1.96 o 
  -1   1  11       34.38       32.92      1.02 o 
   0   1  11       24.93       26.52      1.19 o 
   1   1  11        2.90        2.20      0.32 o 
   2   1  11        0.25        0.41      0.18 o 
  -3   2  11        0.00        0.05      0.14 o 
  -2   2  11        1.59        1.65      0.19 o 
  -1   2  11       21.69       24.86      0.66 o 
   0   2  11       16.02       17.01      0.67 o 
   1   2  11        0.65        0.31      0.17 o 
  -2  -4  12        1.57        2.22      0.37 o 
  -1  -4  12        2.16        2.93      0.26 o 
   0  -4  12        4.44        5.94      0.36 o 
   1  -4  12        7.08        7.41      0.65 o 
   2  -4  12       37.32       46.31      1.06 o 
  -3  -3  12       11.94       11.35      0.60 o 
  -2  -3  12       33.58       31.40      0.89 o 
  -1  -3  12        2.20        1.57      0.26 o 
   0  -3  12        0.01        0.17      0.08 o 
   1  -3  12        0.01        0.07      0.09 o 
   2  -3  12       17.10       18.56      0.50 o 
  -3  -2  12        0.41        0.41      0.10 o 
  -2  -2  12        1.46        1.19      0.12 o 
  -1  -2  12        2.88        2.48      0.15 o 
   0  -2  12       45.85       46.25      1.21 o 
   1  -2  12        0.25        0.23      0.10 o 
   2  -2  12        0.54        0.62      0.18 o 
   3  -2  12        1.63        1.43      0.16 o 
  -3  -1  12        0.03        0.11      0.08 o 
  -2  -1  12       51.11       49.62      1.30 o 
  -1  -1  12       57.14       56.09      1.42 o 
   0  -1  12       27.50       28.73      1.13 o 
   1  -1  12        6.58        7.36      0.34 o 
   2  -1  12       34.42       39.43      1.07 o 
  -3   0  12        8.47        8.54      0.29 o 
  -2   0  12       16.07       16.83      0.53 o 
  -1   0  12       26.69       28.54      0.80 o 
   0   0  12        0.69        0.90      0.15 o 
   1   0  12        0.85        1.25      0.18 o 
   2   0  12        3.46        4.67      0.45 o 
  -2   1  12        9.31        9.30      0.81 o 
  -1   1  12       54.63       60.83      2.35 o 
   0   1  12        0.00        0.10      0.18 o 
   1   1  12        2.54        2.75      0.38 o 
   0  -4  13       17.49       20.77      0.65 o 
  -2  -3  13        9.20       11.79      0.46 o 
  -1  -3  13        0.18        0.09      0.13 o 
   0  -3  13        0.34        0.32      0.15 o 
   1  -3  13       42.49       49.43      1.07 o 
  -2  -2  13       13.08       11.94      0.35 o 
  -1  -2  13        6.81        6.22      0.28 o 
   0  -2  13        8.78        9.71      0.41 o 
   1  -2  13       14.04       15.56      0.55 o 
  -2  -1  13        0.25        0.29      0.14 o 
  -1  -1  13       15.79       15.93      0.55 o 
   0  -1  13        1.38        1.35      0.18 o 
   1  -1  13        6.12        5.90      0.32 o 
  -2   0  13       20.91       21.87      1.09 o 
  -1   0  13        2.24        2.19      0.36 o 
   0   0  13       14.49       16.08      0.89 o 
   1   0  13       20.33       22.19      1.11 o 
                                                 
